# Supplementary material for: Hominin Variability and Evolutionary Relationships at Guattari Cave During the Middle and Late Pleistocene (San Felice Circeo, Latina, Italy)
Source: Genes (Basel). 2026 Jan 26;17(2):132. doi: 10.3390/genes17020132 (PMC12940338; doi:10.3390/genes17020132)
Supplement: Supplementary file 1 [file genes-17-00132-s001.zip]

Archive with 1 entries (1 files):
- genes-4021948-supplementary.pdf
